# Supplementary material for: Efficacy and Safety of Apixaban versus Dalteparin as a Treatment for Cancer-Associated Venous Thromboembolism: A Systematic Review and Meta-Analysis
Source: Medicina (Kaunas). 2023 Oct 20;59(10):1867. doi: 10.3390/medicina59101867 (PMC10607997; doi:10.3390/medicina59101867)
Supplement: Supplementary file 1 [file medicina-59-01867-s001.zip]

Archive with 1 entries (1 files):
- medicina-2623469-supplementary.xlsx
