# Supplementary material for: Efficacy and Safety of Apixaban versus Dalteparin as a Treatment for Cancer-Associated Venous Thromboembolism: A Systematic Review and Meta-Analysis
Source: Medicina (Kaunas). 2023 Oct 20;59(10):1867. doi: 10.3390/medicina59101867 (PMC10607997; doi:10.3390/medicina59101867)
Supplement: Supplementary file 1 [file medicina-59-01867-s001.zip › medicina-2623469-supplementary.xlsx]

## Sheet: ESTRATEGY PICO
Step 1	Idea	Apixaban or Dalteparine in patients with cancer and venous thromboembolism
Step 2	Study problem	P	Patients with venous thromboembolism associated with cancer
		I	Apixaban
		C	Dalteparine
		O	major bleeding, clinically relevant non-major bleeding and recurrent
		S	Randomized Controlled Trial
Step 3	Clinical question	In Patients with venous thromboembolism associated with cancer, is apixaban more effective than dalteparin as a treatment for reducing bleeding?
Step 4	Tesauros	DECS	MESH SYNONYMS
		Venous thromboembolism	(“Venous Thromboembolism” OR "Thromboembolism, Venous")
		Apixaban	(Apixaban OR Eliquis OR "BMS 562247" OR BMS562247 OR "BMS-562247-01" OR "BMS-562247")
		Dalteparin	(Dalteparin OR Tedelparin OR "Dalteparin Sodium" OR "Sodium, Dalteparin" OR "FR-860" OR "FR 860" OR FR860 OR "Kabi-2165" OR "Kabi 2165" OR Kabi2165 OR Fragmin OR Fragmine )	PUBMED RESULTS	SCOPUS RESULTS	WEB OF SCIENCE	EMBASE	COCHRANE LIBRARY
		FINAL	1= (“Venous Thromboembolism” OR "Thromboembolism, Venous") #2= (Apixaban OR Eliquis OR "BMS 562247" OR BMS562247 OR "BMS-562247-01" OR "BMS-562247") #3= (Dalteparin OR Tedelparin OR "Dalteparin Sodium" OR "Sodium, Dalteparin" OR "FR-860" OR "FR 860" OR FR860 OR "Kabi-2165" OR "Kabi 2165" OR Kabi2165 OR Fragmin OR Fragmine ) #4= #1 AND #2 AND #3	7	15	7	18	28
Paso 5	Objetivos	General	Synthesize the evidence on the efficacy of Apixaban versus Dalteparin in reducing major bleeding, clinically relevant non-major bleeding, and cancer-associated recurrent venous thromboembolism
		Específico	To describe the characteristics of the included studies that evaluated the efficacy of apixaban versus dalteparin as a treatment in cancer patients in reducing the development of major bleeding, clinically relevant non-major bleeding, and recurrence of venous thromboembolism.To describe the characteristics of the included studies that evaluated the efficacy of apixaban versus dalteparin as a trea…

## Sheet: SEARCH
	SEARCH ENGINE	STRATEGY	Filters applied	RESULTS
	PubMed	(("Venous Thromboembolism"[Title/Abstract] OR "Thromboembolism, Venous"[Title/Abstract]) AND (Apixaban[Title/Abstract] OR Eliquis[Title/Abstract] OR "BMS 562247"[Title/Abstract] OR BMS562247[Title/Abstract] OR "BMS-562247-01"[Title/Abstract] OR "BMS-562247"[Title/Abstract])) AND (Dalteparin[Title/Abstract] OR Tedelparin[Title/Abstract] OR "Dalteparin Sodium"[Title/Abstract] OR "Sodium, Dalteparin…	Randomized Controlled Trial	7	9
	Scopus	( TITLE-ABS-KEY ( "Venous Thromboembolism" OR "Thromboembolism, Venous" ) AND TITLE-ABS-KEY ( apixaban OR eliquis OR "BMS 562247" OR bms562247 OR "BMS-562247-01" OR "BMS-562247" ) AND TITLE-ABS-KEY ( dalteparin OR tedelparin OR "Dalteparin Sodium" OR "Sodium, Dalteparin" OR "FR-860" OR "FR 860" OR fr860 OR "Kabi-2165" OR "Kabi 2165" OR kabi2165 OR fragmin OR fragmine ) ) AND ( LIMIT-TO ( EXACTKEY…		15
	Web of Science	“Venous Thromboembolism” OR "Thromboembolism, Venous" (Title) and Apixaban OR eliquids OR "BMS 562247" OR BMS562247 OR "BMS-562247-01" OR "BMS-562247" (Title) and Dalteparin OR Tedelparin OR "Dalteparin Sodium" OR "Sodium, Dalteparin" OR "FR-860" OR "FR 860" OR fr160 OR "Kabi-2165" OR "Kabi 2165" OR Kabi2165 OR Fragmin OR fragmin (Title)		7
	Embase	('venous thromboembolism':ti,ab,kw OR 'thromboembolism, venous':ti,ab,kw) AND (apixaban:ti,ab,kw OR eliquis:ti,ab,kw OR 'bms 562247':ti,ab,kw OR bms562247:ti,ab,kw OR 'bms-562247-01':ti,ab,kw OR 'bms-562247':ti,ab,kw) AND (dalteparin:ti,ab,kw OR tedelparin:ti,ab,kw OR 'dalteparin sodium':ti,ab,kw OR 'sodium, dalteparin':ti,ab,kw OR 'fr-860':ti,ab,kw OR 'fr 860':ti,ab,kw OR fr860:ti,ab,kw OR 'kabi…	Randomized controlled trial	18
	Cochrane Library	“Venous Thromboembolism” OR "Thromboembolism, Venous" in Title Abstract Keyword AND Apixaban OR Eliquis OR "BMS 562247" OR BMS562247 OR "BMS-562247-01" OR "BMS-562247" in Title Abstract Keyword AND Dalteparin OR Tedelparin OR "Dalteparin Sodium" OR "Sodium, Dalteparin" OR "FR-860" OR "FR 860" OR FR860 OR "Kabi-2165" OR "Kabi 2165" OR Kabi2165 OR Fragmin OR Fragmine in Title Abstract Keyword	Trials	28
